# Supplementary material for: The Effect of Heat Sterilization on Key Filtration Performance Parameters of a Commercial Polymeric (PVDF) Hollow-Fiber Ultrafiltration Membrane
Source: Membranes (Basel). 2022 Jul 22;12(8):725. doi: 10.3390/membranes12080725 (PMC9394269; doi:10.3390/membranes12080725)
Supplement: Supplementary file 1 [file membranes-12-00725-s001.zip]

Archive with 1 entries (1 files):
- membranes-1819687-supplementary.pdf
